# Supplementary material for: Syntheses of LSD1/HDAC Inhibitors with Demonstrated Efficacy against Colorectal Cancer: In Vitro and In Vivo Studies Including Patient-Derived Organoids
Source: J Med Chem. 2024 Sep 25;67(19):17207–25. doi: 10.1021/acs.jmedchem.4c01098 (PMC11472331; doi:10.1021/acs.jmedchem.4c01098)
Supplement: Supplementary file 2 — jm4c01098_si_002.csv [file jm4c01098_si_002.csv]

Compound	SMILES
1	O=C(NO)C(C=C1)=CC=C1CN[C@H]2C[C@@H]2C3=CC=CC=C3
2	O=C(NO)/C=C/C1=CC=CC(S(=O)(N[C@@H]2[C@@H](C3=CC=CC=C3)C2)=O)=C1
3	O=C(NO)/C=C/C1=CC=C(S(=O)(N[C@H]2[C@H](C3=CC=CC=C3)C2)=O)C=C1
4	O=C(NO)CCCCCC(N[C@H]1[C@H](C2=CC=CC=C2)C1)=O
5	O=C(NO)CCCCCCC(N[C@@H]1[C@@H](C2=CC=CC=C2)C1)=O
6	O=C(NO)CCCCCCCC(N[C@H]1[C@H](C2=CC=CC=C2)C1)=O
7	O=C(NO)CCCCCCCCC(N[C@@H]1[C@@H](C2=CC=CC=C2)C1)=O
8	O=C(NO)CCCCCCC(NC1=CC=C(CN[C@@H]2[C@@H](C3=CC=CC=C3)C2)C=C1)=O
9	O=C(NO)C1=CC=C(CN2CCC(CN[C@H]3[C@H](C4=CC=CC=C4)C3)CC2)C=C1
10	O=C(NO)C1=CC=C(CN2CCC(S(=O)(N[C@H]3[C@H](C4=CC=CC=C4)C3)=O)CC2)C=C1
